# Supplementary material for: Preparation of Novel Mesoporous LaFeO3-SBA-15-CTA Support for Syngas Formation of Dry Reforming
Source: Nanomaterials (Basel). 2022 Apr 24;12(9):1451. doi: 10.3390/nano12091451 (PMC9105762; doi:10.3390/nano12091451)
Supplement: Supplementary file 1 [file nanomaterials-12-01451-s001.zip]

Archive with 1 entries (1 files):
- Supporting information-revision-1.pdf
